# Supplementary material for: Sub-Nyquist artefacts and sampling moiré effects
Source: R Soc Open Sci. 2015 Mar 18;2(3):140550. doi: 10.1098/rsos.140550 (PMC4448827; doi:10.1098/rsos.140550)
Supplement: Interactive Mathematica application. [file rsos140550supp2.m]

(* ::Package:: *)

(*********************************************************************************************)
(*           f_sweep_env.m  -  (c) 2014 Isaac Amidror   (Version 1.0, 22.9.2014)             *)
(*********************************************************************************************)
(* An interactive Mathematica(R) application accompanying the paper "Sub-Nyquist artifacts   *) 
(* and sampling moir\[EAcute] effects" by Isaac Amidror, 2014.                                       *)
(* This application allows one to dynamically observe artifacts that occur when sampling a   *)
(* continuous periodic signal g(x) (cosine wave, square wave or sawtooth wave) of frequency  *)
(* f and phase phi, while letting the signal's frequency f sweep along the frequency axis.   *)
(* The sampling frequency remains constantly fixed at fs = 8.                                *)
(* See the detailed User Guide in the enclosed file "f_sweep_guide.pdf".                     *)
(*********************************************************************************************)

epsilon = 0.0000001;				(* used for comparing real numbers *)

(* Definition of the rectangular wave: *)
(* T = period; tau = opening; ph = relative phase (fraction of the period) *)

rectwave[x_,T_,tau_,ph_]:=
	Block[{x1,T1,tau1},
		If[T<0, 
			x1 = -x; T1 = -T,	(* mirror image *)
			x1 = x; T1 = T
		];
		tau1 = Abs[tau];
		If[Mod[x1 + tau1/2 + (ph*T1),T1]<=tau1, Return[1], Return[0]]
	] //N;


(* Definition of the sawtooth wave: *)
(* T = period; ph = relative phase (fraction of the period) *)

sawtooth[x_,T_,ph_]:=
	Block[{x1,T1,y},
		If[T<0, 
			x1 = -x; T1 = -T,	(* mirror image *)
			x1 = x; T1 = T
		];
		y = Mod[x1 + (ph*T1),T1]/T1;
		Return[If[Abs[y]<=epsilon, 0.5, y]]
	] //N;


(* Definition of the unit impulse: *)

impulse[u_]:=
	If[Abs[u]<=0.002, Return[1], Return[0] ] //N;


(* Definition of the sinc function: *)

sinc[u_]:=
	If[u==0, Return[1], Return[Sin[Pi*u]/(Pi*u)] ] //N;


(* CFT of a rectangular wave: *)
(* T = period; tau = opening *)

cftrectwave[u_,T_,tau_]:=
	Block[{T1,tauT,s,a,k,kmin,kmax},
		T1 = Abs[T];
		tauT = Abs[tau/T1];
		kmin = Ceiling[-frange*T1];	(* Ceiling[-frange/f] *)
		kmax = Floor[frange*T1];	(* Floor[frange/f] *)
		s = 0;
		For[k=kmin, k<=kmax, k++,
			a = tauT*sinc[tauT*k];
			s = s + a*impulse[u-k/T1]
		];
		Return[s]
	] //N;


(* CFT of a sawtooth wave: *)
(* T = period *)

cftsawtooth[u_,T_]:=
	Block[{T1,s,a,k,kmin,kmax},
		T1 = Abs[T];
		kmin = Ceiling[-frange*T1];	(* Ceiling[-frange/f] *)
		kmax = Floor[frange*T1];	(* Floor[frange/f] *)
		s = 0;
		For[k=kmin, k<=kmax, k++,
			a = If[k==0, 0.5, (I/(2*Pi*k))*(1 - sinc[2*k/T1])];
			s = s + a*impulse[u-k/T1]
		];
		Return[s]
	] //N;

NN = 64;			(* number of samples *)
NN2 = NN/2;

fs = 8.0;			(* sampling frequency *)
dx = 1.0/fs;			(* sampling step *)

range = NN2/fs;			(* signal range: -range...range *)

frange = NN/(4*range);		(* DFT range: -fange...frange *)
du = frange/NN2;		(* frequency step *)

envelopecol = {Red,Black,Magenta,Cyan,Orange};		(* color sequence for the envelopes *)

xticks = {{-range, IntegerPart[-1.0*range], {0.016, 0.}, {GrayLevel[0.], Thickness[0.005]}}, 
          {-7*range/8, "", {0.008, 0.}, {GrayLevel[0.], Thickness[0.003]}},
          {-6*range/8, IntegerPart[-6*range/8.0], {0.016, 0.}, {GrayLevel[0.], Thickness[0.005]}}, 
          {-5*range/8, "", {0.008, 0.}, {GrayLevel[0.], Thickness[0.003]}},
          {-4*range/8, IntegerPart[-4*range/8.0], {0.016, 0.}, {GrayLevel[0.], Thickness[0.005]}}, 
          {-3*range/8, "", {0.008, 0.}, {GrayLevel[0.], Thickness[0.003]}},
          {-2*range/8, IntegerPart[-2*range/8.0], {0.016, 0.}, {GrayLevel[0.], Thickness[0.005]}},
          {-1*range/8, "", {0.008, 0.}, {GrayLevel[0.], Thickness[0.003]}},
          {0, 0, {0.016, 0.}, {GrayLevel[0.], Thickness[0.005]}}, 
          {1*range/8, "", {0.008, 0.}, {GrayLevel[0.], Thickness[0.003]}},
          {2*range/8, IntegerPart[2*range/8.0], {0.016, 0.}, {GrayLevel[0.], Thickness[0.005]}}, 
          {3*range/8, "", {0.008, 0.}, {GrayLevel[0.], Thickness[0.003]}},
          {4*range/8, IntegerPart[4*range/8.0], {0.016, 0.}, {GrayLevel[0.], Thickness[0.005]}}, 
          {5*range/8, "", {0.008, 0.}, {GrayLevel[0.], Thickness[0.003]}},
          {6*range/8, IntegerPart[6*range/8.0], {0.016, 0.}, {GrayLevel[0.], Thickness[0.005]}}, 
          {7*range/8, "", {0.008, 0.}, {GrayLevel[0.], Thickness[0.003]}},
          {range, IntegerPart[1.0*range], {0.016, 0.}, {GrayLevel[0.], Thickness[0.005]}} };

uticks = {{-frange, IntegerPart[-1.0*frange], {0.016, 0.}, {GrayLevel[0.], Thickness[0.005]}}, 
          {-7*frange/8, "", {0.008, 0.}, {GrayLevel[0.], Thickness[0.003]}},
          {-6*frange/8, IntegerPart[-6*frange/8.0], {0.016, 0.}, {GrayLevel[0.], Thickness[0.005]}}, 
          {-5*frange/8, "", {0.008, 0.}, {GrayLevel[0.], Thickness[0.003]}},
          {-4*frange/8, IntegerPart[-4*frange/8.0], {0.016, 0.}, {GrayLevel[0.], Thickness[0.005]}}, 
          {-3*frange/8, "", {0.008, 0.}, {GrayLevel[0.], Thickness[0.003]}},
          {-2*frange/8, IntegerPart[-2*frange/8.0], {0.016, 0.}, {GrayLevel[0.], Thickness[0.005]}},
          {-1*frange/8, "", {0.008, 0.}, {GrayLevel[0.], Thickness[0.003]}},
          {0, 0, {0.016, 0.}, {GrayLevel[0.], Thickness[0.005]}}, 
          {1*frange/8, "", {0.008, 0.}, {GrayLevel[0.], Thickness[0.003]}},
          {2*frange/8, IntegerPart[2*frange/8.0], {0.016, 0.}, {GrayLevel[0.], Thickness[0.005]}}, 
          {3*frange/8, "", {0.008, 0.}, {GrayLevel[0.], Thickness[0.003]}},
          {4*frange/8, IntegerPart[4*frange/8.0], {0.016, 0.}, {GrayLevel[0.], Thickness[0.005]}}, 
          {5*frange/8, "", {0.008, 0.}, {GrayLevel[0.], Thickness[0.003]}},
          {6*frange/8, IntegerPart[6*frange/8.0], {0.016, 0.}, {GrayLevel[0.], Thickness[0.005]}}, 
          {7*frange/8, "", {0.008, 0.}, {GrayLevel[0.], Thickness[0.003]}},
          {frange, IntegerPart[1.0*frange], {0.016, 0.}, {GrayLevel[0.], Thickness[0.005]}} };

(* The variables controlled below by Manipulate: *)

ratio = 1.0/3;		(* the integer ration m/n *)
eps = 1.0/8;		(* the distance epsilon between f and (m/n)*fs *)
f = ratio*fs+eps;	(* frequency of the periodic signal: can vary between 0...2.5fs *)
phi = 0;		(* the relative phase in term of periods, can vary between 0...1 *)
func = 1;		(* 1 = cosine, 2 = square wave, 3 = sawtooth wave *)
env = False;		(* True = plot the envelopes; False = don't plot the envelopes *)

oldratio = ratio;
oldeps = eps;

Manipulate[
	Module[{k,x,y,tt,ttlistplot,T,Tenv,fenv,m,n,eps,
			u,vr,vi,va,vp,ff,fflistplotr,fflistploti,fflistplota,fflistplotp,penv},

		m = 1000; n = 1000;			(* m and n are not defined *)
		If[Abs[ratio - 1.0]<epsilon, m = 1; n = 1];
		If[Abs[ratio - 1.0/2]<epsilon, m = 1; n = 2];
		If[Abs[ratio - 1.0/3]<epsilon, m = 1; n = 3];
		If[Abs[ratio - 1.0/4]<epsilon, m = 1; n = 4];
		If[Abs[ratio - 1.0/5]<epsilon, m = 1; n = 5];
		If[Abs[ratio - 2.0/5]<epsilon, m = 2; n = 5];

		eps = f - oldratio*fs;
		If[Abs[eps]<epsilon || Abs[Abs[eps]-1.0/16]<epsilon
				|| Abs[Abs[eps]-1.0/8]<epsilon,		(* if the f-slider was not moved *)
			f = ratio*fs + eps;				(* update f if an m/n-button was clicked *)
			oldratio = ratio;
			oldeps = eps,
			(* else, i.e. if the f-slider was moved: *)
			If[Abs[ratio-oldratio]>epsilon,			(* update f if an m/n-button was clicked *)
				f = ratio*fs + oldeps;
				oldratio = ratio
			];
		];

		T = If[f==0, 1000000, 1/f];		(* period of the given signal *)
		fenv = f - ratio*fs;			(* frequency of the (m/n)-envelope *)
		Tenv = If[fenv==0, 1000000, 1/fenv];	(* period of the (m/n)-envelope *)


		(* Generate the signal-domain figure: *)

		(* Generate a list indexed 1-NN, sampling the function within -range...range: *)

		ttlistplot = {};
		tt = {};

		For[k=1, k<=NN, k++,
			x = (k - (NN2 + 1))*dx;
			y = Switch[func,
				1,	Cos[2*Pi*f*x + 2*Pi*phi],
				2,	rectwave[x, T, T/6, phi],
				3,	sawtooth[x, T, phi]
			];
			AppendTo[tt,y];
			AppendTo[ttlistplot, {x,y}];
		];

		p1a = ListPlot[ttlistplot,		(* plot the sampled signal: line segments *)
			Joined->True,
			PlotStyle->{Thickness[0.001]},
			PlotLabel->"The continuous signal (Green) and its sampled version (Blue)\n(sampling frequency = 8)",
			AxesLabel->{Style["x",Italic,12],""},
			Ticks->{xticks,Automatic},
			PlotRange->{-2.51,2.51}
		];

		p1b = ListPlot[ttlistplot,		(* plot the sampled signal: dots *)
			Joined->False,
			PlotStyle->{PointSize[0.013]},
			PlotLabel->"The continuous signal (Green) and its sampled version (Blue)\n(sampling frequency = 8)",
			AxesLabel->{Style["x",Italic,12],""},
			Ticks->{xticks,Automatic},
			PlotRange->{-2.51,2.51}
		];

		p1c = Plot[				(* plot the original continuous signal: thin green curves *)
			Switch[func,
				1,	Cos[2*Pi*f*x + 2*Pi*phi],
				2,	rectwave[x, T, T/6, phi],
				3,	sawtooth[x, T, phi]
			],
			{x,-range,range},
			PlotStyle->{Thickness[0.001],Green},
			PlotLabel->"The continuous signal (Green) and its sampled version (Blue)\n(sampling frequency = 8)",
			AxesLabel->{Style["x",Italic,12],""},
			PlotRange->{-2.51,2.51},
			PlotPoints->351
		];

		If[env && m+n<500,			(* plot the (m,n)-envelopes only if m,n are defined *)
			penv = {};
			For[k=0, k<n, k++,
				pe = Plot[			(* plot envelope *)
					Switch[func,
						1,	Cos[2*Pi*fenv*x + 2*Pi*(phi+(k*ratio))],
						2,	rectwave[x, Tenv, Tenv/6, phi+(k*ratio)],
						3,	sawtooth[x, Tenv, phi+(k*ratio)]
					],
					{x,-range,range},
					PlotStyle->{Thickness[0.001],envelopecol[[k+1]]},
					PlotLabel->"The continuous signal (Green) and its sampled version (Blue)\n(sampling frequency = 8)",
					AxesLabel->{Style["x",Italic,12],""},
					PlotRange->{-2.51,2.51},
					PlotPoints->351
				];
				AppendTo[penv,pe];
			];
			pn = Show[penv];			(* contains the n envelopes *)
			p1 = Show[pn,p1c,p1b,p1a],
			p1 = Show[p1c,p1b,p1a]		(* else (i.e. if m,n undefined) do not plot envelopes *)
		];


		(* Genrtate the spectral-domain figure: *)

		(* Generate the FFT of the above list: *)

		tt = RotateLeft[tt,NN/2];			(* reorganize the input *)
		ff = Fourier[tt,FourierParameters->{1,-1}];	(* DFT: use the signal-processing definition *)
		ff = RotateLeft[ff,NN/2];			(* reorganize the output *)
		ff = ff (* *2*range *) /NN;			(* correct height of the impulsive DFT *)

		fflistplotr = {};
		fflistploti = {};
		fflistplota = {};
		fflistplotp = {};

		For[k=1, k<=NN, k++,
			u = (k - (NN2 + 1))*du;
			vr = Re[ff[[k]]];
			AppendTo[fflistplotr, {u,vr}];
			vi = Im[ff[[k]]];
			AppendTo[fflistploti, {u,vi}];
(*	
			va = Abs[ff[[k]]];
			AppendTo[fflistplota, {u,va}];
			vp = Arg[ff[[k]]]; 
			AppendTo[fflistplotp, {u,vp}];
*)
		];

		p2r = ListPlot[fflistplotr,		(* plot real part of DFT: cyan dots *)
			Joined->False,
			PlotStyle->{PointSize[0.013], Cyan},
			PlotLabel->"Corresponding CFT (lines) and DFT (dots)\n(Cyan: Real part; Magenta: Imaginary part)",
			AxesLabel->{Style["u",Italic,12],""},
			Ticks->{uticks,Automatic},
			PlotRange->  {-0.51,1.01}
		];

		p2i = ListPlot[fflistploti,		(* plot imaginary part of DFT: magenta dots *)
			Joined->False,
			PlotStyle->{PointSize[0.013], Magenta},
			PlotLabel->"Corresponding CFT (lines) and DFT (dots)\n(Cyan: Real part; Magenta: Imaginary part):",
			AxesLabel->{Style["u",Italic,12],""},
			Ticks->{uticks,Automatic},
			PlotRange->  {-0.51,1.01}
		];

		p3r = Plot[Re[				(* plot real part of CFT: cyan lines *)
			Switch[func,
				1,	0.5*(impulse[u-f] + impulse[u+f]),
				2,	If[Abs[f]>0.1,cftrectwave[u,T,T/6],0],	(* don't plot if f too small*)
				3,	If[Abs[f]>0.1,cftsawtooth[u,T],0]	(* don't plot if f too small*)
			]*Exp[2*Pi*I*phi*T*u]],					(* phase: according to the shift theorem *)
			{u,-frange,frange},
			PlotStyle->{Thickness[0.002], Cyan},
			PlotLabel->"Corresponding CFT (lines) and DFT (dots)\n(Cyan: Real part; Magenta: Imaginary part):",
			AxesLabel->{Style["u",Italic,12],""},
			PlotRange->{-0.51,1.01},
			Ticks->{uticks,Automatic},
			PlotPoints->2953
		];

		p3i = Plot[Im[				(* plot imaginary part of CFT: magenta lines *)
			Switch[func,
				1,	0.5*(impulse[u-f] + impulse[u+f]),
				2,	If[Abs[f]>0.1,cftrectwave[u,T,T/6],0],	(* don't plot if f too small*)
				3,	If[Abs[f]>0.1,cftsawtooth[u,T],0]	(* don't plot if f too small*)
			]*Exp[2*Pi*I*phi*T*u]],					(* phase: according to the shift theorem *)
			{u,-frange,frange},
			PlotStyle->{Thickness[0.002], Magenta},
			PlotLabel->"Corresponding CFT (lines) and DFT (dots)\n(Cyan: Real part; Magenta: Imaginary part):",
			AxesLabel->{Style["u",Italic,12],""},
			PlotRange->{-0.51,1.01},
			Ticks->{uticks,Automatic},
			PlotPoints->2953
		];

		p2 = Show[p3r,p3i,p2r,p2i];

		pp = GraphicsGrid[{{p1},{p2}},ImageSize->500]

	],
	{{func, 1, "signal"}, {1->"cos", 2->"sqw", 3->"saw"}},
	{{ratio, 1.0/3, Style["m/n",FontFamily->"Times",Italic,14]}, {0->"0", 1.0/1->"1/1", 1.0/2->"1/2", 1.0/3->"1/3", 
		1.0/4->"1/4", 1.0/5->"1/5", 2.0/5->"2/5"}, Setter},
	{{f, ratio*fs+1.0/8, Style["e",FontFamily->"Symbol",Italic,14]}, {ratio*fs-1.0/8->"-1/8", ratio*fs-1.0/16->"-1/16",
		ratio*fs->"0", ratio*fs+1.0/16->"1/16", ratio*fs+1.0/8->"1/8"}, Setter},
	Row[{Item["   "], 
		Control[{{env, False}, {True->"yes", False->"no"}}],
		Item["   (whether or not to plot the envelopes for the selected m/n value)"]
	}],
	{{f, (1.0/3)*fs+eps, Style["f",FontFamily->"Times",Italic,14]}, 0, 2.5*fs, Grid[{{
				Slider[##, ImageSize->400],InputField[#, FieldSize->Tiny]
	}}, Alignment->{Center,Center}] &},
	{{phi, 0, Style["f",FontFamily->"Symbol",Italic,14]}, 0, 1, Grid[{{
				Slider[##, ImageSize->400],InputField[#, FieldSize->Tiny]
	}}, Alignment->{Center,Center}] &},
	TrackedSymbols:>{func,ratio,f,phi,env},
	SaveDefinitions->True				(* required for generating a CDF file *)
]
